# Supplementary material for: Flexible Bronchoscopy in Evaluation of Persistent Wheezing in Children—Experiences from National Pediatric Center
Source: Medicina (Kaunas). 2020 Jul 2;56(7):329. doi: 10.3390/medicina56070329 (PMC7404471; doi:10.3390/medicina56070329)
Supplement: Supplementary file 1 [file medicina-56-00329-s001.zip]

Archive with 1 entries (1 files):
- medicina-811079-supplementary.xlsx
