# Supplementary material for: Flexible Bronchoscopy in Evaluation of Persistent Wheezing in Children—Experiences from National Pediatric Center
Source: Medicina (Kaunas). 2020 Jul 2;56(7):329. doi: 10.3390/medicina56070329 (PMC7404471; doi:10.3390/medicina56070329)
Supplement: Supplementary file 1 [file medicina-56-00329-s001.zip › medicina-811079-supplementary.xlsx]

## Sheet: Tabela Tijana i Danilo konačna 
Redni broj	Pol 1m 2ž	Age (years)		Uzrast meseci	Hospitalization lenght (days)	ED - normalan nalaz 1da 0ne	ED - bronhitis 1da 0ne	ED - bronhomalacija 1da 0ne	ED - traheomalacija 1da 0ne	ED - mukusni ?epovi 1da 0ne	ED - stenoza bronha 1da 0ne	ED - ekstramuralna(vaskularna) kompresija 1da 0ne	ED - granulacije (jatrogene lezije) 1da 0ne	LLMI > 165 1da 0ne	BAL - neutrofili 1da 0ne	FA - normalna flora 1da 0ne	FA - H.influenzae 1da 0ne	FA - S. Pneumoniae 1da 0ne	FA - S. Aureus 1da 0ne	FA - ostalo 1da 0ne	FA - M. Catarrhalis 1da 0ne	Pasaža git-a nalaz 1-normalan 2-patološki - ger	Akt gutanja nalaz 1-normalan 2-patološki	Gestacijska starost 1-<36gn, 2->36gn	Težina na ro?enju 1<2500g, 2->2500g	perinatalni doga?aji	PD - nista od navedenog 1da 0ne	PD - atrezija jednjaka sa TOF 1da 0ne	PD - sepsa 1da 0ne	PD - MV 1da 0ne	APGAR 1	Prirodna ishrana 1da 2ne	Ekcem 1da 2ne	Atopija u porodici 1da 2ne	Th sistemski kortikosteroidi 1da 0ne	Th bronhodilatatori 1da 2ne	Th O2 1da 2ne	Th 3% NaCl1da 2ne	Th antibiotici 1da 2ne	Th inhalatorni kortikosteroidi 1da 2ne
1	1	1.6	12	19.2	2	0	0	0	0	0	1	0	0	1	1	1	0	0	0	0	0	1	1
2	1	0.8	12	9.6	6	0	1	0	0	0	0	0	0	1	1	0	0	1	0	0	0	2	1	2	2	0	1	0	0	0		1	2	2	1	1	2	2	1	1
3	2	0.2	12	2.4		0	1	0	0	0	0	0	0	0	1	0	0	0	0	1	0	2	1	2	1	0	1	0	0	0	10				1	1	1	2	1	1
4	2	1	12	12	14	0	1	0	0	1	0	0	0	1	1	1	0	0	0	0	0	2	2	1	1	0	1	0	0	0	8	2		1	1	1	1	1	1	1
5	1	5	12	60	3	0	1	0	0	0	0	0	0	0	1	0	1	0	0	0	0	1	1	2	2	0	1	0	0	0	10		2	2	2	1	2	2	1	1
6	1	0.04	12	0.48	15	0	0	0	0	1	0	0	0	0	0	0	0	0	0	0	1	1	1	2	1	0	1	0	0	0	9	1	2	2	1	1	1	2	1	1
7	1	0.2	12	2.4	14	0	0	0	0	1	0	0	0	0	0	0	0	0	1	0	0	1	1	2	2						9	1	2	2	1	1	1	1	1	1
8	1	2.3	12	27.6	3	0	1	0	0	0	0	0	0	1	1	1	0	0	0	0	0	2	1	2		0	1	0	0	0		1	1	2	1	2	2	2	1	2
9	2	8.1	12	97.2	3	0	1	0	0	0	0	0	0	1	1	0	1	0	0	0	0	1	1	2	2	0	1	0	0	0	9		2	1	2	2	2	2	2	2
10	1	2.6	12	31.2	3	0	1	0	0	0	0	0	0	1	1	0	1	0	0	0	0	2	1	2	2	0	1	0	0	0	8	1	2	1	2	2	2	2	2	2
11	1	0.3	12	3.6		0	1	0	0	0	0	0	0	0	0	1	0	0	0	0	0	1	1	2	2	0	1	0	0	0	9	1	2	2	2	1	2	1	1	1
12	2	6.3	12	75.6	4	0	1	0	0	0	0	0	0	0	1	0	1	1	0	0	1	1	1	2	2	3	0	0	0	1	9	1	2	2	2	2	2	2	2	2
13	1	12.9	12	154.8	6	0	1	0	0	0	0	0	0	0	1	1	0	0	0	0	0	1	1	2	2	0	1	0	0	0	10	1	2	2	2	2	2	2	2	2
14	2	4.3	12	51.6	4	0	1	0	0	0	0	0	0	1	1	1	0	0	0	0	0	1	1	2	2	0	1	0	0	0	9	1	2	2	2	2	2	2	2	2
15	1	0.6	12	7.2	3	0	0	1	0	0	0	0	0	0	1	1	0	0	0	0	0	1	1	2	2	0	1	0	0	0	9		2	2	2	2	2	2	2	2
16	1	8.1	12	97.2	7	0	1	0	0	0	0	0	0	0	1	0	0	1	0	0	0	1	1	2	2	0	1	0	0	0	9	1	1	2	1	1	2	2	1	1
17	2	0.8	12	9.6	2	0	1	0	0	0	0	0	0	0	1	1	0	0	0	0	0	1	1	2	2	0	1	0	0	0	9	1	2	2	2	2	2	2	2	1
18	2	10.3	12	123.6		0	1	0	0	0	0	0	0	0	1	0	1	0	0	0	0	1	1	2	2	0	1	0	0	0	9	1	2	2	1	1	2	2	1	1
19	1	0.6	12	7.2	4	1	0	0	0	0	0	0	0	1	1	0	1	0	0	0	0	1	1	2	2	0	1	0	0	0		2	2	1	1	1	2	2	1	1
20	1	11	12	132	7	0	1	0	1	0	0	0	0	0	1	0	0	1	0	0	0	1	1	2		0	1	0	0	0		1	2	1	1	2	2	2	2	1
21	1	0.5	12	6	4	0	1	0	0	0	0	0	0	0	0	0	1	0	0	0	0	2	2	2	2	0	1	0	0	0	9	1	1	2	1	1	2	2	1	1
22	1	4.6	12	55.2	4	1	0	0	0	0	0	0	0	1	1	0	0	0	1	0	0	1	1	2	2	0	1	0	0	0			1	1	2	2	2	2	2	2
23	2	0.4	12	4.8	5	0	0	1	0	1	0	0	0	1	1	0	0	0	0	0	1	1	1											2	2	1	2	2	2	1
24	1	0.1	12	1.2	6	1	0	0	0	0	0	0	0	0	0	1	0	0	0	0	0	1	1	2	2	0	1	0	0	0	7	1	2	2	1	1	2	2	1	1
25	2	0.7	12	8.4	8	0	1	0	0	0	0	0	0	0	1	0	0	1	0	0	0	1	1	2	2	0	1	0	0	0	9	1	2	2	1	1	2	2	1	1
26	1	2.4	12	28.8	9	0	1	0	0	0	0	0	0	0	1	0	0	0	0	0	1	1	1	1	1	3	0	0	0	1	2		2	2	1	1	2	2	1	1
27	1	0.4	12	4.8	10	0	0	0	0	1	0	0	0	0	0	0	0	1	0	0	1	2	2	2	2	0	1	0	0	0	9	1	2	2	1	1	2	1	2	1
28	2	0.3	12	3.6	9	0	0	0	0	1	0	0	0	0	0	0	0	1	0	0	0	1	1	1	1	0	1	0	0	0	4	2	2	2	1	1	1	1	1	1
29	1	0.4	12	4.8	8	0	1	0	0	1	0	0	0	0	1	0	1	0	1	0	1	2	2	2	2	0	1	0	0	0	9	2	1	1	1	1	2	1	2	1
30	1	5.3	12	63.6	8	1	0	0	0	0	0	0	0	0	1	0	0	0	1	0	0	1	1												2	2	2	2	2	1
31	1	0.08	12	0.96	12	0	1	0	0	1	0	0	0	0	0	1	0	0	0	0	0	1	1	2	2	0	1	0	0	0	10	1	2	1	1	1	1	2	1	1
32	2	0.2	12	2.4	8	0	0	0	0	1	0	0	0	0	0	0	0	1	0	0	1	1	1	2	2	0	1	0	0	0	9	1	2	2	1	1	1	2	2	1
33	2	0.08	12	0.96	5	0	1	0	0	0	0	0	0	1	1	1	0	0	0	0	0	1	1	2	2	0	1	0	0	0	9	1	2	1	1	2	2	2	1	1
34	1	0.2	12	2.4	7	0	1	1	0	0	0	0	0	0	1	1	0	0	0	0	0	1	1	2	2	0	1	0	0	0	8	1	2	2	1	1	1	1	1	1
35	1	0.5	12	6	6	0	1	1	0	0	0	0	0	0	1	0	0	1	0	0	0	1	2	2	2	0	1	0	0	0		2	2	1	1	1	2	2	1	1
36	1	0.38	12	4.56		0	0	1	0	0	0	1	0	0	0	1	0	0	0	0	0	1	1	2	1	0	1	0	0	0	9	1	2	2	1	1	1	2	1	1
37	2	4.1	12	49.2	5	0	1	0	0	0	0	0	0	0	1	0	1	0	0	0	0	1	1	2	1	0	1	0	0	0	9	1	2	1	1	1	2	2	1	1
38	1	6.8	12	81.6	4	0	1	0	0	0	0	0	0	0	0	0	0	0	1	0	1	1	1	2	2	0	1	0	0	0	9		1	1	2	2	2	2	2	2
39	2	0.6	12	7.2	14	0	0	0	0	1	0	0	0	0	0	0	0	1	0	0	0	1	1	2	1	0	1	0	0	0	9		2		1	1	1	2	1	1
40	1	0.3	12	3.6	5	0	0	0	0	1	0	0	0	0	0	1	0	0	0	0	0	1	1	2	1	0	1	0	0	0		2	2	1	1	1	1	2	1	1
41	1	12.2	12	146.4	5	1	0	0	0	0	0	0	0	0	0	1	0	0	0	0	0	1	1												2
42	2	0.3	12	3.6	15	0	0	0	0	1	0	0	0	0	1	0	0	1	0	0	0	1	2	1	1	0	1	0	0	0	7		2	2	1	1	1	2	1	1
43	1	0.7	12	8.4	4	0	0	1	0	0	0	0	0	0	0	0	0	0	0	0	1	1	1	2	2	0	1	0	0	0	9	1	2	1	1	1	2	2	2	1
44	2	0.3	12	3.6	8	0	0	0	0	1	0	0	0	0	0	0	0	0	0	1	0	1	1	2	2	0	1	0	0	0	9	2	2	2	1	1	1	1	1	1
45	1	2.2	12	26.4	2	0	1	0	0	0	0	0	0	0	1	1	0	0	0	0	0	1	1	2	2	0	1	0	0	0	9	1	2	2	2	2	2	2	2	2
46	1	0.9	12	10.8	3	0	0	1	0	0	0	0	0	0	0	0	0	0	0	1	0	1	1	2	2	0	1	0	0	0	9	1	2	2	2	1	2	1	2	1
47	2	0.8	12	9.6	8	0	0	0	0	1	0	0	0	0	0	0	1	0	0	0	0	1	1	1	1	3	0	0	0	1	6	2	2	2	2	1	1	2	1	1
48	2	0.5	12	6	6	0	0	1	0	0	0	0	0	0	0	0	0	0	0	1	0	1	1	2	1	0	1	0	0	0	9	1	2	2	1	1	2	2	2	1
49	1	0.9	12	10.8		0	1	0	0	0	0	0	0	0	1	0	1	0	0	0	0	1	1	2	1	0	1	0	0	0		2	2	2	1	1	2	2	1	1
50	2	0.6	12	7.2	7	0	1	0	0	0	0	0	0	0	1	0	0	0	1	0	0	2	1	2	2	0	1	0	0	0	8	1	2	1	1	1	1	1	1	1
51	1	0.5	12	6	4	0	1	0	0	0	0	0	0	0	1	1	0	0	0	0	0	1	1	1	1	2	0	0	1	0	8	2	2	2	1	2	2	2	1	1
52	1	0.4	12	4.8	5	0	1	0	0	0	0	0	0	0	1	0	1	0	1	0	0	2	1	2	2	0	1	0	0	0	10	1	2	2	1	2	2	2	1	1
53	1	0.3	12	3.6	5	1	0	0	0	0	0	0	0	0	0	0	0	1	0	0	0	1	2	2	2	0	1	0	0	0	8	1	2	1	2	1	2	2	2	1
54	1	0.9	12	10.8	11	0	1	0	0	0	0	0	0	0	1	0	0	0	0	1	0	1	1	1	1	3	0	0	0	1	5		2	2	1	1	2	2	1	1
55	1	15.9	12	190.8	9	0	1	0	0	1	0	0	0	0	0	1	0	0	0	0	0	1	1	2	2	0	1	0	0	0	9	1	2	2	1	1	2	1	1	1
56	2	0.08	12	0.96		0	0	1	0	0	0	0	0	0	0	1	0	0	0	0	0	1	1	2	2	0	1	0	0	0	7	2	2	2	2	1	1	2	1	1
57	2	3.8	12	45.6	2	0	1	0	0	0	0	0	0	0	1	0	1	0	0	0	0	1	1	2	2	0	1	0	0	0	8	2	2	1	1	2	2	2	1	1
58	2	2.1	12	25.2	3	0	1	0	0	0	0	0	0	0	1	0	0	0	0	1	0	1	1	2	1	0	1	0	0	0	8		2	2	1	1	2	2	1	1
59	2	13.7	12	164.4	9	1	0	0	0	0	0	0	0	0	0	1	0	0	0	0	0	1	1	2	2	0	1	0	0	0	9	1	1	2	1	1	2	2	1	1
60	2	3.1	12	37.2	4	0	1	0	0	0	0	0	0	1	1	0	0	0	0	0	1	1	1	2	2	0	1	0	0	0	9		1	2	2	2	2	2	2	2
61	2	17.1	12	205.2	4	1	0	0	0	0	0	0	0	0	0	0	0	0	0	0	0	1	1	2	2	0	1	0	0	0	9	1	2	2	1	1	2	2	2	1
62	2	2.4	12	28.8	8	1	0	0	0	0	0	0	0	0	0	0	0	0	0	1	0	1	1	2	2	0	1	0	0	0	9	2	2	1	2	2	2	2	2	2
63	1	0.3	12	3.6	10	0	1	0	0	0	0	0	0	0	0	1	0	0	0	0	0	1	1	2	2	0	1	0	0	0	9		2	1	1	1	2	2	1	1
64	2	1.8	12	21.6	3	1	0	0	0	0	0	0	0	1	1	0	1	0	0	0	0	1	1	2	2	0	1	0	0	0	9	1	2	1	1	2	2	2	1	1
65	1	0.4	12	4.8	8	0	1	0	0	0	0	0	0	0	1	0	0	0	0	0	1	1	1	2	2	0	1	0	0	0	10	2	1	1	1	1	2	2	1	1
66	1	0.1	12	1.2	6	0	0	0	0	1	0	0	0	0	0	0	0	0	1	0	0	1	1	2	1	0	1	0	0	0	9	1	2	2	1	1	1	2	1	1
67	2	0.3	12	3.6	1	1	0	0	0	0	0	0	0	0	0	0	1	0	0	0	0	1	1	2	2	0	1	0	0	0	9	1	2	1	1	2	2	2	1	1
68	1	3.8	12	45.6	4	0	0	0	0	1	0	0	0	1	1	0	0	0	0	1	0	1	1	2	1	0	1	0	0	0	9	2	2	1	1	1	2	2	1	1
69	2	1.5	12	18	3	0	0	0	0	1	0	0	0	0	0	1	0	0	0	0	0	1	1	2	2	0	1	0	0	0	9		2	1	1	1	1	1	1	1
70	1	0.2	12	2.4	9	0	0	0	0	1	0	0	0	0	0	0	0	0	0	0	1	1	1	2	2	0	1	0	0	0	7	2	2	2	1	1	1	2	1	1
71	1	0.2	12	2.4	12	0	0	0	0	1	0	0	0	0	0	1	0	0	0	0	0	1	1	1	1	2	0	0	1	0	7	1		2	1	1	1	2	1	1
72	1	0.5	12	6	11	0	1	1	0	0	0	0	0	0	1	0	1	1	0	0	0	1	1	2	1	0	1	0	0	0	10	2	2	2	1	1	2	2	2	1
73	2	0.3	12	3.6	6	0	0	0	0	1	0	0	0	1	1	0	0	0	0	1	0	1	1	2	2	0	1	0	0	0	9	2	2	1	1	1	1	2	1	1
74	1	5.5	12	66	1	0	1	0	0	0	0	0	0	0	0	0	0	1	0	0	0	1	1												1
75	2	0.3	12	3.6	6	0	0	1	0	0	0	0	0	1	1	0	0	0	1	0	0	1	1		1	0	1	0	0	0	9	2	2	2	1	1	1	2	1	1
76	2	1.3	12	15.6	7	0	1	1	0	0	0	0	0	0	1	0	0	0	0	1	0	1	1	2	2	0	1	0	0	0	8		2	2	1	1	1	2	1	1
77	2	0.06	12	0.72	8	0	0	0	0	1	0	0	0	0	0	0	0	1	0	0	0	1	1	2	2	2	0	0	1	0	10	1	2	2	1	1	1	1	2	1
78	1	0.03	12	0.36	12	0	0	0	0	1	0	0	0	0	0	0	1	0	0	0	0	1	1	2	2	0	1	0	0	0		1	2	1	1	1	1	2	1	1
79	1	14.9	12	178.8	6	0	1	0	0	1	0	0	0	0	1	0	1	0	0	0	0	1	1	2	2	0	1	0	0	0	9		2	1	2	2	2	2	2	2
80	1	0.5	12	6	8	0	0	1	0	0	0	0	0	0	0	0	0	0	0	0	1	2	1	2	2	0	1	0	0	0	9	1	2	1	1	2	2	2	2	1
81	1	0.08	12	0.96	4	0	0	0	0	1	0	0	0	0	0	0	0	0	0	1	1	1	1	2	2	0	1	0	0	0	9	1	2	2	1	1	1	1	2	1
82	1	0.08	12	0.96	10	0	0	0	0	1	0	0	0	0	0	1	0	0	0	0	0	1	1	2	1	0	1	0	0	0	9	1	2	2	1	1	1	2	1	1
83	1	2.5	12	30	4	0	1	0	0	0	0	0	0	1	1	0	0	0	0	1	0	2	2	2	2	0	1	0	0	0	10	1	2	2	2	2	2	2	2	2
84	2	0.9	12	10.8	10	0	1	0	0	0	0	0	0	0	1	0	0	0	0	1	0	1	1	2	2	0	1	0	0	0		2	2	2	1	1	1	2	1	1
85	1	0.3	12	3.6	6	0	1	1	0	0	0	0	0	0	1	0	0	1	0	0	0	1	1	2	2	0	1	0	0	0	9	1	2	2	1	1	2	2	1	1
86	1	0.8	12	9.6	7	0	0	0	0	0	0	1	0	0	1	0	0	1	0	0	1	1	1	2	1	0	1	0	0	0	8	2		1	1	1	2	2	2	1
87	2	1.5	12	18	1	0	0	0	0	1	0	0	0	0	0	0	0	0	0	0	1	1	1	1	1	0	1	0	0	0	4		2	2	2	2	2	2	1	1
88	2	0.2	12	2.4	6	0	1	0	0	1	0	0	0	0	0	0	1	1	0	0	0	1	1	2	2	0	1	0	0	0	10	2		2	1	1	1	2	1	1
89	1	0.3	12	3.6	4	0	0	1	0	0	0	0	0	1	1	0	0	1	0	0	0	2	1	2	1	0	1	0	0	0	9	1	2	2	1	2	2	2	2	1
90	2	8.8	12	105.6		0	0	0	0	0	0	1	0	1	0	1	0	0	0	0	0	1	1	2	1	0	1	0	0	0	10		2	1	1	1	1	2	2	1
91	2	1.2	12	14.4	2	0	0	1	0	0	0	1	0	0	0	1	0	0	0	0	0	1	1	2	2	0	1	0	0	0	9	1	2	2	2	2	2	2	2	1
92	1	0.6	12	7.2	5	0	0	1	0	0	0	1	0	0	1	1	0	0	0	0	0	1	2	2	2	0	1	0	0	0	9	1	2	1	1	1	2	2	2	1
93	2	0.5	12	6	13	0	0	0	0	0	0	1	0	0	0	0	0	0	0	1	0	1	1	2	1	3	0	0	0	1	9		2	2	1	1	1	2	1	1
94	1	1.5	12	18	15	0	0	0	0	1	0	0	0	0	0	1	0	0	0	0	0	1	1	1	1	0	1	0	0	0	9	1	2	2	1	1	1	2	2	1
95	1	1.3	12	15.6	6	0	0	1	0	0	1	0	0	0	0	0	1	1	0	0	0	1	1	2	2	0	1	0	0	0				2	1	1	2	2	1	1
96	1	1.3	12	15.6	6	0	0	1	0	0	0	0	0	0	1	1	0	0	0	0	0	1	1	2	2	0	1	0	0	0	9		2	2	1	1	2	2	2	1
97	1	0.06	12	0.72	13	0	1	1	0	0	0	0	0	0	1	0	0	0	1	0	0	1	1		2	0	1	0	0	0	9	1			1	1	1	2	1	1
98	1	0.9	12	10.8	9	0	1	0	0	0	0	0	0	0	1	0	0	1	0	0	0	2	2	1	1	2	0	0	1	0	6			2	1	1	2	2	2	1
99	2	3.1	12	37.2	1	0	0	1	0	0	1	0	0	0	0	0	0	0	0	1	0	1	1	2	2	0	1	0	0	0		1	2	2	1	2	2	2	1	1
100	2	0.9	12	10.8	4	1	0	0	0	0	0	0	0	1	1	1	0	0	0	0	0	1	1	2	2	0	1	0	0	0		2	2	2	2	2	2	2	2	2
101	1	2.1	12	25.2	4	0	1	0	0	0	0	0	0	0	0	1	0	0	0	0	0	1	1	2	2	0	1	0	0	0			2	2	1	2	2	2	1	1
102	2	0.08	12	0.96	15	0	0	0	0	1	0	0	0	0	0	0	0	1	0	0	0	1	1	2	2	0	1	0	0	0	9	1			1	1	1	2	1	1
103	2	4.3	12	51.6	2	0	0	1	0	0	0	0	0	0	0	1	0	0	0	0	0	1	1	2	2	0	1	0	0	0	9	1	2	2	1	2	2	2	1	1
104	2	4.9	12	58.8	12	0	0	0	0	1	0	0	0	0	0	1	0	0	0	0	0	1	1	2	2	0	1	0	0	0	9		1	2	1	1	1	1	1	1
105	2	0.3	12	3.6	8	0	0	0	0	1	0	0	0	0	0	1	0	0	0	0	0	1	1	2	1	0	1	0	0	0	8	1	2	2	2	1	2	1	2	1
106	1	8	12	96	2	1	0	0	0	0	0	0	0	0	0	0	0	0	1	0	0	1	1	2	2	0	1	0	0	0	10	2	2	1	1	2	2	2	2	1
107	2	7.2	12	86.4	7	0	0	0	0	1	0	0	0	0	0	1	0	0	0	0	0	1	1	2	2	0	1	0	0	0	9		2	1	1	1	1	2	1	1
108	2	3.3	12	39.6	5	0	1	0	0	0	0	0	0	0	1	0	0	0	1	0	0	1	1	2	2	0	1	0	0	0	9	1	2	1	1	2	2	2	1	1
109	1	8	12	96	11	0	1	0	0	0	0	0	0	1	1	0	0	0	0	1	0	1	1	2	2	0	1	0	0	0	10		2	2	1	1	2	2	1	1
110	2	9.2	12	110.4	4	0	1	0	0	0	0	0	0	0	1	0	0	1	0	0	1	1	1	2		0	1	0	0	0			1	2	1	2	2	2	1	1
111	2	0.8	12	9.6	8	1	0	0	0	0	0	0	0	0	1	1	0	0	0	0	0	2	2	1	1	2.3	0	0	1	1	6		2	2	2	1	2	2	1	1
112	2	2.8	12	33.6	4	1	0	0	0	0	0	0	0	0	0	0	1	0	0	0	0	1	1	2	1	0	1	0	0	0	9	1	2	1	1	2	2	2	1	1
113	1	0.7	12	8.4	7	1	0	0	0	0	0	0	0	1	1	0	1	0	0	0	0	1	1	2	2	0	1	0	0	0	9	1	2	2	2	2	2	2	2	2
114	2	1.3	12	15.6	4	1	0	0	0	0	0	0	0	0	1	0	0	0	0	1	0	1	1	2	2	0	1	0	0	0	9	1	2	2	1	2	2	2	2	1
115	2	2.6	12	31.2	7	0	1	0	0	1	0	0	0	1	1	0	0	1	0	0	0	1	1	2	1	0	1	0	0	0	9	1	2	2	1	1	2	1	1	1
116	2	7	12	84	3	0	1	0	0	0	0	0	0	0	0	0	0	0	0	1	0	1	1	2	2	0	1	0	0	0	9		2	2	1	2	2	2	1	1
117	1	9.4	12	112.8	7	0	1	0	0	0	0	0	0	0	0	0	0	1	0	0	0	1	1	2	2	0	1	0	0	0	9		2	2	1	1	2	2	1	1
118	1	0.6	12	7.2	8	0	0	1	0	0	0	0	0	0	1	0	1	0	0	0	0	1	1	1	1	0	1	0	0	0	10		1	2	1	2	2	2	1	1
119	1	0.4	12	4.8	3	0	1	0	1	0	0	0	0	1	1	1	0	0	0	0	0	1	1	2	2	0	1	0	0	0	9		1	1	2	2	2	2	2	2
120	2	0.07	12	0.84	9	0	1	0	0	0	0	0	0	0	0	0	1	0	0	0	0	1	1	2	1	0	1	0	0	0	8	1	2	2	1	1	2	2	1	1
121	2	10.5	12	126	4	0	0	0	0	1	0	0	0	0	1	0	0	0	0	1	0	1	1	2	1	0	1	0	0	0	10		2	2	1	2	2	2	1	1
122	1	0.8	12	9.6	3	0	1	0	0	0	0	0	0	1	1	0	1	0	0	0	0	1	1	2	1	0	1	0	0	0	10	1	2	2	1	1	2	2	1	1
123	1	0.2	12	2.4	6	0	0	1	0	1	0	0	0	0	0	0	1	0	0	0	0	1	1	2	2	0	1	0	0	0	9	1	2	2	1	1	1	2	1	1
124	2	3.4	12	40.8		0	1	0	0	0	0	0	0	0	0	0	1	0	0	0	0	1	1	1	1	0	1	0	0	0			1	1	1	1	2	2	1	1
125	1	0.8	12	9.6	3	0	1	1	0	0	1	0	0	0	1	0	1	0	0	0	0	1	1	2	2	0	1	0	0	0	9	2	1	2	1	2	2	2	1	1
126	1	0.2	12	2.4	3	0	0	1	0	0	0	0	0	0	0	1	0	0	0	0	0	1	1	2	2	0	1	0	0	0	9	2	2	2	1	1	1	2	1	1
127	1	0.2	12	2.4	10	0	1	0	0	1	0	0	0	0	0	0	1	0	1	0	0	1	1	2	1	0	1	0	0	0		1	2	2	1	1	1	2	2	1
128	1	0.3	12	3.6	8	0	1	0	0	0	0	1	0	1	1	0	1	0	0	1	0	2	2	2	2	3	0	0	0	1	6		2	2	1	1	1	2	2	1
129	1	0.1	12	1.2	7	0	1	0	0	0	0	0	0	0	0	0	0	0	0	0	1	1	1	2	2	0	1	0	0	0	9	1	2	1	1	1	1	2	1	1
130	2	0.2	12	2.4	3	0	1	0	0	0	0	0	0	0	1	0	0	0	0	0	1	1	1	2	2	0	1	0	0	0	10	1		2	1	2	2	2	2	1
131	2	0.08	12	0.96	7	0	1	0	0	1	0	0	0	0	0	0	0	0	0	1	0	1	1	2	2	0	1	0	0	0		2	2	2	1	1	1	2	1	1
132	1	0.4	12	4.8	3	1	0	0	0	0	0	0	0	0	0	0	0	1	0	0	0	1	2	2	2	0	1	0	0	0	9	2	2	1	2	2	2	2	2	2
133	2	0.08	12	0.96	7	0	1	0	0	1	0	0	0	0	1	0	1	0	0	0	0	1	1	1	2	0	1	0	0	0	9	2		2	1	1	1	2	1	1
134	1	0.3	12	3.6	10	0	1	0	1	1	0	0	0	0	1	0	0	0	0	0	1	1	1	2	2	0	1	0	0	0	9	1	2	2	1	1	2	2	2	1
135	1	0.3	12	3.6	4	1	0	0	0	0	0	0	0	0	0	0	0	0	0	1	0	1	2	2	2	0	1	0	0	0	8	1		2	1	1	2	2	2	1
136	1	14.5	12	174	3	0	1	0	0	0	0	0	0	0	1	0	0	0	1	0	0	1	1	2		0	1	0	0	0		1	2	1	2	2	2	2	2	2
137	2	1	12	12	3	0	0	0	0	0	0	1	0	0	0	0	0	1	0	0	0	1	1	2	2	0	1	0	0	0	9	2		2	1	2	2	2	2	1
138	1	11.8	12	141.6	3	0	1	1	0	0	0	0	0	0	1	0	0	0	0	1	0	1	1	2	2	0	1	0	0	0	9	1	2	2	1	2	2	2	1	1
139	2	1	12	12	6	0	0	0	0	0	0	1	0	0	1	0	0	0	0	0	1	1	1	2	1	0	1	0	0	0	10		2	1	1	1	2	2	2	1
140	1	9.9	12	118.8	4	0	1	0	0	1	0	0	0	1	1	0	0	0	0	1	0	1	1			0	1	0	0	0			1	2	1	1	2	1	1	1
141	1	0.6	12	7.2	2	0	0	1	0	0	0	1	0	0	0	0	0	1	0	0	0	1	2	2	2	0	1	0	0	0	10		1	2	2	2	2	2	2	2
142	1	1.3	12	15.6	9	0	1	0	0	0	0	0	0	0	0	0	1	0	0	1	0	1	2	1		3	0	0	0	1		2	2	2	1	1	2	2	1	1
143	2	5.3	12	63.6	5	0	1	0	0	0	0	0	0	0	0	0	1	0	0	0	0	1	1	2		0	1	0	0	0		1	2	2	2	2	2	2	1	1
144	1	0.3	12	3.6	2	0	0	0	0	1	1	0	0	1	1	0	1	1	0	0	1	1	1	2	2	0	1	0	0	0		1		2	1	2	2	2	2	1
145	1	0.9	12	10.8	2	0	0	1	0	0	0	0	0	0	0	0	0	1	0	0	0	1	1	2	1	0	1	0	0	0	9	1	2	2	2	2	2	2	2	2
146	2	0.5	12	6	7	0	0	1	0	0	0	0	0	0	0	0	0	0	0	1	0	2	1												1	1	1	2	1	1
147	2	0.2	12	2.4	9	0	0	1	0	0	0	0	0	1	0	0	0	0	0	1	0	1	1	2	2	0	1	0	0	0	8				1	1	1	1	1	1
148	2	0.08	12	0.96	8	0	0	0	0	1	0	0	0	0	0	0	0	1	0	0	0	1	1	2	2	0	1	0	0	0	9	1		2	1	1	1	1	1	1
149	1	2.8	12	33.6	5	1	0	0	0	0	0	0	0	0	0	0	0	0	1	0	0	2	1	2	2	0	1	0	0	0	10	1		2	1	2	2	2	1	1
150	1	1.9	12	22.8	4	1	0	0	0	0	0	0	0	0	0	0	0	0	0	1	0	1	1	2	2	0	1	0	0	0	8		2	2	1	2	2	2	1	1
151	2	4.7	12	56.4	4	0	1	0	0	0	0	0	0	1	1	0	0	0	0	0	1	1	1	2	2	0	1	0	0	0	9	1	1	1	2	1	2	2	2	1
152	1	1	12	12		0	0	0	0	1	0	0	0	0	0	0	1	1	0	0	0	1	2	2	2	0	1	0	0	0	9			1	1	1	2	1	2	1
153	2	2.5	12	30	2	0	0	0	0	0	1	0	0	0	0	0	0	1	0	0	0	1	1	1	1	3	0	0	0	1	4			2	1	2	2	2	1	1
154	1	1.3	12	15.6	5	0	1	0	0	0	0	0	0	0	0	0	0	0	0	1	0	1	1	2	1	0	1	0	0	0		1	2	1	1	1	1	1	2	1
155	1	2.4	12	28.8	9	0	1	0	0	0	0	0	0	1	1	1	0	0	0	0	0	1	1	2	2	0	1	0	0	0	10	2	2	1	1	1	2	2	1	1
156	1	8.8	12	105.6	5	0	1	0	0	0	0	0	0	1	1	0	1	0	0	0	0	1	1												2	2	2	2	2	2
157	2	0.8	12	9.6	5	0	0	0	0	1	0	0	0	0	0	0	0	0	0	1	0	1	1	2	2	0	1	0	0	0	9	1		2	1	1	2	2	1	1
158	1	7.3	12	87.6	3	0	1	0	0	0	0	0	0	1	1	0	0	0	1	0	0	1	1	2	2	0	1	0	0	0	9	1	1	1	2	1	2	1	2	1
159	2	0.7	12	8.4	5	0	1	0	1	0	0	0	0	0	0	0	0	0	0	1	0	1	1	2	2	0	1	0	0	0	9	2	1	1	1	1	2	1	1	1
160	2	0.4	12	4.8	15	0	0	0	0	1	1	0	0	0	1	0	0	0	0	1	0	1	1	1	1	1.3	0	1	0	1	8	2			1	1	1	2	1	1
161	1	0.6	12	7.2	10	0	0	1	0	0	0	0	0	0	1	0	0	1	0	0	0	1	2	1	1	0	1	0	0	0	6	2	2	1	1	1	1	1	1	1
162	2	0.3	12	3.6	8	0	1	0	0	0	0	0	0	0	0	0	0	0	0	1	0	1	1	1	1	2	0	0	1	0	7	1	2	2	1	1	1	2	1	1
163	2	12.4	12	148.8	3	0	1	0	0	0	0	0	0	0	1	1	0	0	0	0	0	1	1	2	2	0	1	0	0	0	9		2	2	1	2	2	2	1	1
164	2	3.8	12	45.6	4	0	1	0	1	0	0	0	0	0	0	0	0	0	0	1	0	1	1	2	2	0	1	0	0	0	10			1	1	2	2	2	2	1
165	1	0.9	12	10.8	7	0	0	0	0	1	0	0	0	1	1	0	1	0	0	0	0	2	1	2	1	0	1	0	0	0	7	2	2	1	1	1	2	1	1	1
166	2	1.2	12	14.4	8	0	0	1	0	0	0	0	0	0	1	0	0	0	0	0	1	2	1	2	1	0	1	0	0	0	9		1	2	1	1	1	2	1	1
167	1	3.5	12	42	3	0	0	1	0	0	0	1	0	1	0	0	1	0	0	0	0	2	1	2	2	0	1	0	0	0	10	2	2	2	2	2	2	2	2	2
168	1	2.3	12	27.6	3	0	1	0	0	0	0	0	0	1	0	0	0	0	0	1	0	1	1	2	1	0	1	0	0	0	9		1	2	1	2	2	2	1	1
169	1	0.08	12	0.96	10	0	0	0	0	1	0	0	0	0	0	0	0	1	0	0	0	1	1	1	1	0	1	0	0	0	10	2		2	1	1	1	1	1	1
170	1	0.6	12	7.2	6	0	1	0	0	0	0	0	0	0	1	0	0	0	0	0	1	2	1	1	1	3	0	0	0	1	7	2	2	2	1	1	2	2	1	1
171	1	0.4	12	4.8	1	0	0	1	0	0	0	0	0	0	0	0	0	1	1	0	0	1	1	2	2	0	1	0	0	0	9			2	1	2	2	2	2	1
172	1	0.8	12	9.6	7	0	1	0	0	0	0	0	0	0	1	0	0	0	0	1	0	2	1	2	2	0	1	0	0	0	9		2	1	1	1	2	2	1	1
